# Supplementary material for: High Occurrence of Bacterial Competition Among Clinically Documented Opportunistic Pathogens Including Achromobacter xylosoxidans in Cystic Fibrosis
Source: Front Microbiol. 2020 Sep 10;11:558160. doi: 10.3389/fmicb.2020.558160 (PMC7513574; doi:10.3389/fmicb.2020.558160)
Supplement: Supplementary file 2 [file Table_1.xlsx]

## Sheet: Feuil1
Supplementary table 1. Crossing experiments performed and results.
Patient	Straina	Patient A														Patient B		Patient C							Patient D				Patient E				Patient F
		1	2	3	4	5	6	7	8	9	10	11	12	13	14	15	16	17	18	19	20	21	22	23	24	25	26	27	28	29	30	31	32	33	34	35	36	37	38	39
Patient A	1 : Ax 198	C
	2 : Ax 199		C
	3 : Ax 200	M		C
	4 : Pa I.14	M P		G M P	C
	5 : Pa I.31			G		C
	6 : Pa II.17	M P	G M	G M	G	G	C
	7 : Pa 50	M	M	G M	G	G	G	C
	8 : Pa 51			G			G		C
	9 : Pa 57			G			G			C
	10 : Pa 69			G			G				C
	11 : Sm 49						M					C
	12 : Sm 50												C
	13 : Sm 57						G							C
	14 : Sm 69			M		M	G								C
Patient B	15 : Pa II.79															C
	16 : Sm 8															G	C
Patient C	17 : Ax 67																	C
	18 : Ax 68																		C
	19 : Ax 69																			C
	20 : Pa IV.7																				C
	21 : Pa 19																	G P	G P	G P		C
	22 : Pa 21																						C
	23 : Sm 19																				G P	G P		C
Patient D	24 : Pa I.72			M													G								C
	25 : Pa I.73	G	G	G													G									C
	26 : Sm 29															G										G	C
	27 : Sa 12																									G		C
Patient E	28 : Pa II.39	G	G	G																					G M		G	G	C
	29 : Sm 18				M		G M	G M								G									M				G M	C
	30 : Sa 27																												G		C
	31 : Sa 52																									G				M		C
Patient F	32 : Ax VII.40																																C
	33 : Ax VII.41																																	C
	34 : Ax VII.42																																		C
	35 : Ax VII.43																																			C
	36 : Ax 50	M	M	M	G P	G M P	G	M				G																									C
	37 : Sm 57.1																																M					C
	38 : Sm 57.2																																M		M				C
	39 : Pa 57																																							C
a Ax, Achromobacter xylosoxidans; Pa, Pseudomonas aeruginosa; Sa, Staphylococcus aureus; Sm, Stenotrophomonas maltophilia.
Strains are presented in the same order than in Table 1, ordered per origin: clinical (pink cells) or environmental (green), then by species (Ax, Pa, Sm, and Sa).
Light orange cells: 203 crossing experiments performed; the 85 interactions observed for 67 pairs of strains are indicated by a letter in the cell as follows: interaction affecting G, growth; M, motility; P, production of pigment by Pa.
Dark orange : 15 pairs of strains selected for in-depth study.
Bold type and framed cell: Pa outcompeted by Ax or Sm strains.
C, control experiment.
