# Supplementary material for: High Occurrence of Bacterial Competition Among Clinically Documented Opportunistic Pathogens Including Achromobacter xylosoxidans in Cystic Fibrosis
Source: Front Microbiol. 2020 Sep 10;11:558160. doi: 10.3389/fmicb.2020.558160 (PMC7513574; doi:10.3389/fmicb.2020.558160)
Supplement: Supplementary file 3 [file Table_2.XLSX]

## Sheet: Feuil1
Supplementary table 2. Detailed presentation of the 67 pairs of strains showing 85 interactions in our study.
Strain 1				Strain 2				Interaction observed
Species	Reference	Origin	Genotype	Species	Reference	Origin	Genotype	Growth	Motility	Pa pigment
Ax	198	clin. A	ST 327	Pa	I.14	clin. A	ST 244		Pa ↗️	Pa ↗️
Ax	198	clin. A	ST 327	Pa	II.17	clin. A	ST 266		Pa ↗️
Ax	198	clin. A	ST 327	Pa	50	env. A	ST 27		Pa ↗️
Ax	198	clin. A	ST 327	Ax	200	clin. A	ST 327		Ax200 ↗️
Ax	198	clin. A	ST 327	Pa	I.73	clin. D	ST 1062	Pa ↗️
Ax	198	clin. A	ST 327	Pa	II.39	clin. E	ST 253	Pa ↗️
Ax	198	clin. A	ST 327	Ax	50	env. F	ST 175		Ax50 ↗️
Ax	199	clin. A	ST 327	Pa	II.17	clin. A	ST 266	Pa ↘️	Pa ↗️
Ax	199	clin. A	ST 327	Pa	50	env. A	ST 27		Pa ↗️
Ax	199	clin. A	ST 327	Pa	I.73	clin. D	ST 1062	Pa ↗️	Pa ↘️
Ax	199	clin. A	ST 327	Pa	II.39	clin. E	ST 253	Pa ↗️
Ax	199	clin. A	ST 327	Ax	50	env. F	ST 175		Ax50 ↗️
Ax	200	clin. A	ST 327	Pa	I.14	clin. A	ST 244	Pa ↘️	Pa ↘️	Pa ↘️
Ax	200	clin. A	ST 327	Pa	I.31	clin. A	ST 27	Pa ↘️
Ax	200	clin. A	ST 327	Pa	II.17	clin. A	ST 266	Pa ↘️	Pa ↗️
Ax	200	clin. A	ST 327	Pa	50	env. A	ST 27	Pa ↘️	Pa ↗️
Ax	200	clin. A	ST 327	Pa	51	env. A	ST 27	Pa ↘️
Ax	200	clin. A	ST 327	Pa	57	env. A	ST 27	Pa ↘️
Ax	200	clin. A	ST 327	Pa	69	env. A	ST 27	Pa ↘️
Ax	200	clin. A	ST 327	Sm	69	env. A	ST 94		Sm ↘️
Ax	200	clin. A	ST 327	Pa	I.72	clin. D	ST 1062		Pa ↘️
Ax	200	clin. A	ST 327	Pa	I.73	clin. D	ST 1062	Pa ↘️
Ax	200	clin. A	ST 327	Pa	II.39	clin. E	ST 253	Pa ↗️
Ax	200	clin. A	ST 327	Ax	50	env. F	ST 175		Ax50 ↗️
Pa	I.14	clin. A	ST 244	Pa	II.17	clin. A	ST 266	Pa II.17 ↘️
Pa	I.14	clin. A	ST 244	Pa	50	env. A	ST 27	Pa I.14 ↘️
Pa	I.14	clin. A	ST 244	Sm	18	clin. E	ST 5		Sm ↘️
Pa	I.14	clin. A	ST 244	Ax	50	env. F	ST 175	Pa ↘️		Pa ↘️
Pa	I.31	clin. A	ST 27	Pa	II.17	clin. A	ST 266	Pa II.17 ↘️
Pa	I.31	clin. A	ST 27	Pa	50	env. A	ST 27	Pa I.31 ↘️
Pa	I.31	clin. A	ST 27	Sm	69	env. A	ST 94		Sm ↘️
Pa	I.31	clin. A	ST 27	Ax	50	env. F	ST 175	Pa ↘️	Pa ↘️	Pa ↘️
Pa	II.17	clin. A	ST 266	Pa	50	env. A	ST 27	Pa II.17 ↘️
Pa	II.17	clin. A	ST 266	Pa	51	env. A	ST 27	Pa II.17 ↘️
Pa	II.17	clin. A	ST 266	Pa	57	env. A	ST 27	Pa II.17 ↘️
Pa	II.17	clin. A	ST 266	Pa	69	env. A	ST 27	Pa II.17 ↘️
Pa	II.17	clin. A	ST 266	Sm	49	env. A	ST 94		Sm ↘️
Pa	II.17	clin. A	ST 266	Sm	57	env. A	ST 334	Sm ↘️
Pa	II.17	clin. A	ST 266	Sm	69	env. A	ST 94	Sm ↘️
Pa	II.17	clin. A	ST 266	Sm	18	clin. E	ST 5		Sm ↘️
Pa	II.17	clin. A	ST 266	Ax	50	env. F	ST 175	Pa ↘️
Pa	50	env. A	ST 27	Sm	18	clin. E	ST 5	Sm ↘️	Sm ↘️
Pa	50	env. A	ST 27	Ax	50	env. F	ST 175		Ax ↘️
Sm	49	env. A	ST 94	Ax	50	env. F	ST 175	Sm ↘️
Pa	II.79	clin. B	ST 295	Sm	18	clin. E	ST 5	Sm ↘️
Pa	II.79	clin. B	ST 295	Sm	29	clin. D	ST 246	Sm ↘️
Pa	II.79	clin. B	ST 295	Sm	18	clin. E	ST 5	Sm ↘️
Sm	8	clin. B	ST 4	Pa	I.72	clin. D	ST 1062	Sm ↘️
Sm	8	clin. B	ST 4	Pa	I.73	clin. D	ST 1062	Sm ↘️
Ax	67	clin. C	ST 328	Pa	19	env. C	ST 309	Pa ↗️		Pa ↘️
Ax	68	clin. C	ST 328	Pa	19	env. C	ST 309	Pa ↗️		Pa ↘️
Ax	69	clin. C	ST 328	Pa	19	env. C	ST 309	Pa ↗️		Pa ↘️
Pa	IV.7	clin. C	ST 160	Sm	19	env. C	ST 300	Sm ↘️		Pa ↘️
Pa	21	env. C	ST 606	Sm	19	env. C	ST 300	Sm ↘️		Pa ↗️
Pa	I.72	clin. D	ST 1062	Pa	II.39	clin. E	ST 253	Pa I.72 ↘️	Pa II.39 ↗️
Pa	I.72	clin. D	ST 1062	Sm	18	clin. E	ST 5		Sm ↘️
Pa	I.73	clin. D	ST 1062	Sm	29	clin. D	ST 246	Sm ↘️
Pa	I.73	clin. D	ST 1062	Sa	12	clin. D	ST 5	Sa ↘️
Pa	I.73	clin. D	ST 1062	Sa	52	clin. E	ST 34	Sa ↘️
Sm	29	clin. D	ST 246	Pa	II.39	clin. E	ST 253	Sm ↘️
Sa	12	clin. D	ST 5	Pa	II.39	clin. E	ST 253	Sa ↘️
Pa	II.39	clin. E	ST 253	Sm	18	clin. E	ST 5	Sm ↘️	Sm ↘️
Pa	II.39	clin. E	ST 253	Sa	27	clin. E	ST 2199	Sa ↘️
Sm	18	clin. E	ST 5	Sa	52	clin. E	ST 34		Sm ↘️
Ax	VII.40	clin. F	ST 27	Sm	57.1	env. F	New ST 1		Sm ↘️
Ax	VII.40	clin. F	ST 27	Sm	57.2	env. F	New ST 1		Sm ↘️
Ax	VII.42	clin. F	ST 27	Sm	57.2	env. F	New ST 1		Sm ↘️

## Sheet: Feuil2
Supplementary table 2. Detailed presentation of the 67 pairs of strains showing interactions.
Strain 1				Strain 2				Interaction observed
Species	Ref a	Origin b	ST c	Species	Ref a	Origin b	ST c	Growth	Motility	Pa pigment production
Ax	198	clin. A	327	Pa	I.14	clin. A	244		Pa ↗	Pa ↗
Ax	198	clin. A	327	Pa	II.17	clin. A	266		Pa ↗
Ax	198	clin. A	327	Pa	50	env. A	27		Pa ↗
Ax	198	clin. A	327	Ax	200	clin. A	327		Ax 200 ↗
Ax	198	clin. A	327	Pa	I.73	clin. D	1062	Pa ↗
Ax	198	clin. A	327	Pa	II.39	clin. E	253	Pa ↗
Ax	198	clin. A	327	Ax	50	env. F	175		Ax 50 ↗
Ax	199	clin. A	327	Pa	II.17	clin. A	266	Pa ↘	Pa ↗
Ax	199	clin. A	327	Pa	50	env. A	27		Pa ↗
Ax	199	clin. A	327	Pa	I.73	clin. D	1062	Pa ↗
Ax	199	clin. A	327	Pa	II.39	clin. E	253	Pa ↗
Ax	199	clin. A	327	Ax	50	env. F	175		Ax 50 ↗
Ax	200	clin. A	327	Pa	I.14	clin. A	244	Pa ↘	Pa ↘	Pa ↘
Ax	200	clin. A	327	Pa	I.31	clin. A	27	Pa ↘
Ax	200	clin. A	327	Pa	II.17	clin. A	266	Pa ↘	Pa ↗
Ax	200	clin. A	327	Pa	50	env. A	27	Pa ↘	Pa ↗
Ax	200	clin. A	327	Pa	51	env. A	27	Pa ↘
Ax	200	clin. A	327	Pa	57	env. A	27	Pa ↘
Ax	200	clin. A	327	Pa	69	env. A	27	Pa ↘
Ax	200	clin. A	327	Sm	69	env. A	94		Sm ↘
Ax	200	clin. A	327	Pa	I.72	clin. D	1062		Pa ↘
Ax	200	clin. A	327	Pa	I.73	clin. D	1062	Pa ↗
Ax	200	clin. A	327	Pa	II.39	clin. E	253	Pa ↗
Ax	200	clin. A	327	Ax	50	env. F	175		Ax 50 ↗
Pa	I.14	clin. A	244	Pa	II.17	clin. A	266	Pa II.17 ↘
Pa	I.14	clin. A	244	Pa	50	env. A	27	Pa I.14 ↘
Pa	I.14	clin. A	244	Sm	18	clin. E	5		Sm ↘
Pa	I.14	clin. A	244	Ax	50	env. F	175	Pa ↘		Pa ↘
Pa	I.31	clin. A	27	Pa	II.17	clin. A	266	Pa II.17 ↘
Pa	I.31	clin. A	27	Pa	50	env. A	27	Pa I.31 ↘
Pa	I.31	clin. A	27	Sm	69	env. A	94		Sm ↘
Pa	I.31	clin. A	27	Ax	50	env. F	175	Pa ↘	Pa ↗	Pa ↘
Pa	II.17	clin. A	266	Pa	50	env. A	27	Pa II.17 ↘
Pa	II.17	clin. A	266	Pa	51	env. A	27	Pa II.17 ↘
Pa	II.17	clin. A	266	Pa	57	env. A	27	Pa II.17 ↘
Pa	II.17	clin. A	266	Pa	69	env. A	27	Pa II.17 ↘
Pa	II.17	clin. A	266	Sm	49	env. A	94		Sm ↘
Pa	II.17	clin. A	266	Sm	57	env. A	334	Sm ↘
Pa	II.17	clin. A	266	Sm	69	env. A	94	Sm ↘
Pa	II.17	clin. A	266	Sm	18	clin. E	5	Sm ↘	Sm ↘
Pa	II.17	clin. A	266	Ax	50	env. F	75	Pa ↘
Pa	50	env. A	27	Sm	18	clin. E	5	Sm ↘	Sm ↘
Pa	50	env. A	27	Ax	50	env. F	175		Ax ↘
Sm	49	env. A	94	Ax	50	env. F	175	Sm ↘
Pa	II.79	clin. B	295	Sm	8	clin. E	4	Sm ↘
Pa	II.79	clin. B	295	Sm	29	clin. D	246	Sm ↘
Pa	II.79	clin. B	295	Sm	18	clin. E	5	Sm ↘
Sm	8	clin. B	4	Pa	I.72	clin. D	1062	Sm ↘
Sm	8	clin. B	4	Pa	I.73	clin. D	1062	Sm ↘
Ax	67	clin. C	328	Pa	19	env. C	309	Pa ↗		Pa ↘
Ax	68	clin. C	328	Pa	19	env. C	309	Pa ↗		Pa ↘
Ax	69	clin. C	328	Pa	19	env. C	309	Pa ↗		Pa ↘
Pa	IV.7	clin. C	160	Sm	19	env. C	300	Sm ↘		Pa ↘
Pa	21	env. C	606	Sm	19	env. C	300	Sm ↘		Pa ↗
Pa	I.72	clin. D	1062	Pa	II.39	clin. E	253	Pa I.72 ↘	Pa II.39 ↗
Pa	I.72	clin. D	1062	Sm	18	clin. E	5		Sm ↘
Pa	I.73	clin. D	1062	Sm	29	clin. D	246	Sm ↘
Pa	I.73	clin. D	1062	Sa	12	clin. D	5	Sa ↘
Pa	I.73	clin. D	1062	Sa	52	clin. E	34	Sa ↘
Sm	29	clin. D	246	Pa	II.39	clin. E	253	Sm ↘
Sa	12	clin. D	5	Pa	II.39	clin. E	253	Sa ↘
Pa	II.39	clin. E	253	Sm	18	clin. E	5	Sm ↘	Sm ↘
Pa	II.39	clin. E	253	Sa	27	clin. E	2199	Sa ↘
Sm	18	clin. E	5	Sa	52	clin. E	34		Sm ↘
Ax	VII.40	clin. F	27	Sm	57.1	env. F	X*		Sm ↘
Ax	VII.40	clin. F	27	Sm	57.2	env. F	X*		Sm ↘
Ax	VII.42	clin. F	27	Sm	57.2	env. F	X*		Sm ↘
Ax, Achromobacter xylosoxidans (orange); Pa, Pseudomonas aeruginosa (green); Sa, Staphylococcus aureus
(red); Sm, Stenotrophomonas maltophilia (grey).
a Ref corresponded to strain designation in this study.
b Origin of the strain is presented as clinical (clin.) for CF strains originating from the patients' airways or
environmental (env.) for strains originating from the domestic environment of the patients followed by the
designation of the patient (A to F for the 6 patients of the study).
c ST: Sequence Type according to Multi Locus Sequence Typing. * New Sm ST described in this study.
Yellow cells indicated pairs of strains selected for in-depth study (growth curves establishement and biofilm
formation).
Grey cells indicated interspecies competition affecting Pa growth, motility and/or pigment production.
